# Supplementary material for: The rise of macropredatory pliosaurids near the Early-Middle Jurassic transition
Source: Sci Rep. 2023 Oct 16;13:17558. doi: 10.1038/s41598-023-43015-y (PMC10579310; doi:10.1038/s41598-023-43015-y)
Supplement: Supplementary file 4 — Supplementary Information 4. [file 41598_2023_43015_MOESM4_ESM.txt]

################################################################################################################## Electronic Supplementary Material 4
### Sachs et al. The rise of macropredatory pliosaurids near the Early-Middle Jurassic transition
### Scientific Reports
### Adapted by D. Madzia from a code written by Prof. V. Fischer (Universit� de Liege, Belgium).                                        
###############################################################################################################

library(ape)

#===================== CLUSTER ANALYSES & PCOA =====================
library(cluster) 

#Get data, apply completeness threshold and scale pruned dataset
data<-read.table("C:/.../data.txt", header=TRUE,as.is=TRUE)
threshold <- 0.5
completeness.t <- sort(apply(!is.na(data),1,sum),decreasing=TRUE)/length(data[1,])
taxa.comp <- names(completeness.t)[completeness.t>=threshold] 
data.s<-scale(data[taxa.comp,]) # scale data using std, taking ONLY taxa passing the completeness threshold

#Compute distance and cluster dendrogram
gower.d <- daisy(data.s, metric="gower") #using Gower (1971 method), which is better for mixed data types (continuous and discrete).
fit <- hclust(gower.d, method="ward.D2")
plot(fit)
warnings()
read(table)
#Export .pdf 
pdf("C:/.../cluster_analysis_results.pdf", width=10, height=7)
plot(fit)
dev.off()

#Make PCoA
pcoa <- pcoa(gower.d,correction="cailliez")

pdf("C:/.../pcoa_results.pdf", width=14, height=14)
biplot(pcoa, Y=NULL, plot.axes = c(2,1), dir.axis1=1, dir.axis2=1)
dev.off()
