# Supplementary material for: The rise of macropredatory pliosaurids near the Early-Middle Jurassic transition
Source: Sci Rep. 2023 Oct 16;13:17558. doi: 10.1038/s41598-023-43015-y (PMC10579310; doi:10.1038/s41598-023-43015-y)
Supplement: Supplementary file 5 — Supplementary Information 5. [file 41598_2023_43015_MOESM5_ESM.txt]

Electronic Supplementary Material 5

     Eigenvalues  Corr_eig Rel_corr_eig Broken_stick Cum_corr_eig Cum_br_stick
1   1.807230e+00 5.7307691  0.249638017 0.1184794691    0.2496380    0.1184795
2   5.538369e-01 2.2464564  0.097857881 0.0899080405    0.3474959    0.2083875
3   3.594349e-01 1.7271076  0.075234529 0.0756223263    0.4227304    0.2840098
4   2.585268e-01 1.3527654  0.058927809 0.0660985167    0.4816582    0.3501084
5   2.367287e-01 1.2575934  0.054782023 0.0589556596    0.5364403    0.4090640
6   1.881255e-01 1.1251930  0.049014527 0.0532413739    0.5854548    0.4623054
7   1.230839e-01 0.8507829  0.037060953 0.0484794691    0.6225157    0.5107849
8   7.786410e-02 0.6945548  0.030255500 0.0443978365    0.6527712    0.5551827
9   3.851648e-02 0.6013954  0.026197385 0.0408264079    0.6789686    0.5960091
10  3.526485e-02 0.5318408  0.023167514 0.0376518047    0.7021361    0.6336609
11  2.084905e-02 0.4929788  0.021474648 0.0347946619    0.7236108    0.6684556
12  1.675706e-02 0.4459024  0.019423952 0.0321972593    0.7430347    0.7006528
13  7.225715e-03 0.4117902  0.017937991 0.0298163069    0.7609727    0.7304691
14  3.025706e-03 0.3737172  0.016279492 0.0276185047    0.7772522    0.7580876
15  6.843815e-04 0.3221443  0.014032927 0.0255776884    0.7912851    0.7836653
16  2.499571e-05 0.3158456  0.013758550 0.0236729265    0.8050437    0.8073383
17  0.000000e+00 0.3061370  0.013335634 0.0218872122    0.8183793    0.8292255
18 -3.732243e-03 0.3033800  0.013215535 0.0202065399    0.8315949    0.8494320
19 -4.249985e-03 0.3007821  0.013102368 0.0186192383    0.8446972    0.8680512
20 -8.396765e-03 0.2935214  0.012786087 0.0171154789    0.8574833    0.8851667
21 -9.852498e-03 0.2887935  0.012580132 0.0156869075    0.8700635    0.9008536
22 -1.419709e-02 0.2822477  0.012294991 0.0143263633    0.8823584    0.9151800
23 -1.525981e-02 0.2763646  0.012038719 0.0130276620    0.8943972    0.9282077
24 -2.197300e-02 0.2727198  0.011879945 0.0117854259    0.9062771    0.9399931
25 -2.671873e-02 0.2647748  0.011533853 0.0105949498    0.9178110    0.9505880
26 -2.799466e-02 0.2553738  0.011124339 0.0094520926    0.9289353    0.9600401
27 -3.429363e-02 0.2471146  0.010764558 0.0083531915    0.9396999    0.9683933
28 -3.859222e-02 0.2401969  0.010463219 0.0072949905    0.9501631    0.9756883
29 -4.404702e-02 0.2179008  0.009491976 0.0062745823    0.9596551    0.9819629
30 -4.919736e-02 0.2153938  0.009382769 0.0052893606    0.9690378    0.9872522
31 -5.387369e-02 0.1808788  0.007879261 0.0043369797    0.9769171    0.9915892
32 -6.495760e-02 0.1696357  0.007389500 0.0034153207    0.9843066    0.9950045
33 -7.326564e-02 0.1311021  0.005710940 0.0025224635    0.9900175    0.9975270
34 -1.010059e-01 0.1289503  0.005617204 0.0016566627    0.9956347    0.9991837
35 -1.356086e-01 0.1002106  0.004365272 0.0008163265    1.0000000    1.0000000
36 -1.723021e-01 0.0000000  0.000000000 0.0000000000    1.0000000    1.0000000
37 -2.068728e-01 0.0000000  0.000000000 0.0000000000    1.0000000    1.0000000

                                  Axis.1       Axis.2       Axis.3        Axis.4      Axis.5        Axis.6       Axis.7       Axis.8       Axis.9
Marmornectes_candrewi        0.110022446  0.004847945 -0.150663213 -0.0211565964 -0.01861496 -0.0265715492 -0.043246548 -0.078745194 -0.047129823
Pliosaurus_andrewsi         -0.042640322 -0.156494867  0.069598861  0.1333366287  0.01652541 -0.1171191804  0.041048837  0.005553496  0.052394038
Peloneustes_philarchus       0.060751050  0.026599530 -0.093939475  0.0228101335  0.03913132 -0.0129749687 -0.018036120 -0.050379810  0.002982195
Pliosaurus_westburyensis    -0.349492683  0.166647354  0.065452600 -0.0618145073 -0.02663822  0.0449051152  0.024916091  0.009761712 -0.011621880
Pliosaurus_carpenteri       -0.334974838  0.160370138  0.090728189 -0.0336942564 -0.02919628  0.0610036591  0.047064740  0.009247168 -0.022489509
Pliosaurus_rossicus         -0.438669355 -0.084021050  0.172547273 -0.2047503207 -0.01021383  0.0005633493 -0.052645216 -0.037762302  0.013550483
Morphotype2_TsNIGR_13307     0.188265887 -0.115557475  0.098225879 -0.0078851669 -0.00798795 -0.0471130467 -0.016680580 -0.031953563 -0.068259951
Morphotype1_SOIKM_KP-28988   0.323026371  0.171001118  0.055532398  0.0259069770 -0.12910192  0.0744441967 -0.005733981 -0.024214615  0.028926086
Morphotype3_NNGASU           0.118833234  0.140755318  0.064225845  0.0312490256  0.08320573 -0.0801574126  0.100084066 -0.027065741 -0.003571371
Megacephalosaurus_eulerti    0.179560721 -0.061084857  0.223214935 -0.0040161151  0.14776104  0.1416295812 -0.077999906  0.023112670  0.021405805
Polyptychodon_type_1         0.071473141 -0.123605288  0.075101386 -0.0257605296  0.06446224 -0.0205964108  0.041592023 -0.046679977  0.000314236
Polyptychodon_type_2         0.239143069 -0.134322979  0.100133977 -0.0508547022 -0.08053432 -0.0366349251  0.003170091 -0.038489516 -0.007383368
MWGUW_009761                 0.006092484 -0.105987625  0.136044944  0.1133692177 -0.02561859 -0.0914102075 -0.097264387  0.046848715  0.011087946
Lorrainosaurus_keileni       0.321914292  0.173679594  0.056602331  0.0196246143 -0.12857070  0.0716763738 -0.007007938 -0.031965182  0.031482556
Pachycostasaurus_dawni       0.279856328  0.069916477 -0.029196740  0.1524280079  0.03604200  0.0660024961 -0.037614592  0.015186143 -0.052148383
Simolestes_vorax             0.119068995  0.192760861  0.035919333 -0.0974789666 -0.06800935 -0.1541093765 -0.072921199  0.025348876 -0.049411009
Liopleurodon_ferox          -0.012257993  0.118325318 -0.023382023 -0.0081173713  0.05000396 -0.1208261540  0.079561802 -0.022581816  0.059178661
Pliosaurus_brachydeirus     -0.365534325  0.162480968  0.003356664 -0.0062479582 -0.06704544  0.0666832846  0.005338291 -0.003547163  0.030315471
Crimean_crown               -0.347215634 -0.214219405  0.112065161  0.1556277386 -0.06510148  0.0955951344  0.044182904 -0.032114386 -0.030610117
Makhaira_rossica            -0.378602649  0.052761155 -0.125673645  0.0656886526 -0.01095308 -0.0222388257 -0.057723047 -0.139674995 -0.021388429
Kronosaurus_queenslandicus   0.236735436 -0.140862943  0.121389933 -0.0993492097 -0.03572151 -0.0264352808  0.045303003  0.014573710  0.001452168
Monquirasaurus_boyacensis    0.119794620  0.128492402  0.010820094 -0.0808239604  0.10100482 -0.0709128506 -0.044262455 -0.008415932 -0.008963846
Brachauchenius_lucasi        0.203976217  0.090125381 -0.014950776  0.1563208107  0.11876251  0.0794341692 -0.054047378 -0.019755530  0.052284154
Thaumatodracon_wiedenrothi  -0.027696010 -0.110665959 -0.092749876  0.0136285762 -0.25179886 -0.0178673600 -0.010576745  0.038979049  0.028654697
Pliosaurus_kevani           -0.194579452  0.173214364  0.065133567  0.1382519972 -0.03962890 -0.0648835466  0.017727739  0.051841357 -0.018414500
Stenorhynchosaurus_munozi   -0.281010499  0.010860699 -0.116397479  0.0047050894  0.02096990  0.0674951374 -0.050679811  0.083684450 -0.017602587
Polyptychodon_type_3         0.047484135  0.139086674  0.029123722 -0.0824835042  0.07785040  0.0286306695  0.093798808  0.039289355  0.003304629
Maresaurus_coccai            0.148793873 -0.094533730 -0.051571698  0.0870218735  0.01186711  0.0040549057  0.067157349  0.043006490 -0.064234360
Anningasaura_lymense        -0.109327705 -0.083623221 -0.058811922 -0.0006669671  0.03373051 -0.0082092794 -0.164343004  0.033091617  0.025842937
Rhomaleosaurus_zetlandicus  -0.027691619  0.016499959 -0.117296715 -0.0678159831  0.09348996  0.1182838978  0.016797509  0.018511438 -0.035522041
Macroplata_tenuiceps          0.121382520 -0.115355790 -0.109944410 -0.0016933485 -0.10018985  0.0908628846  0.109043659 -0.007030800  0.009373614
Acostasaurus_pavachoquensis  0.271441251  0.023382290 -0.138923007 -0.0464531106 -0.02062367 -0.0516917515 -0.008883253  0.061649845 -0.003830033
Meyerasaurus_victor          0.054468794 -0.130123616 -0.157624617 -0.0719860539  0.01885051  0.0084032725 -0.014385985 -0.071180183  0.039428483
Archaeonectrus_rostratus     0.176238347 -0.113059444 -0.070961838 -0.1552529041 -0.03072202  0.0750218256 -0.010381206  0.061719235  0.009074331
Rhomaleosaurus_thorntoni    -0.159207589  0.005743262 -0.129843248  0.0292922500  0.03392066 -0.0564023660  0.013811407  0.055843484  0.048043950
Luskhan_itilensis           -0.325640464 -0.134693207 -0.049632618  0.0182533807  0.06335706 -0.0750878236  0.038091788  0.053573538 -0.012817192
Rhomaleosaurus_cramptoni    -0.003782073 -0.109339348 -0.053653795 -0.0392134410  0.13533577  0.0065523630  0.055743244 -0.019265644  0.006301957

                                  Axis.10      Axis.11       Axis.12       Axis.13       Axis.14       Axis.15       Axis.16
Marmornectes_candrewi        0.0407665537  0.016463012  0.0091997488 -0.0092779579 -0.0002377517  1.677090e-03  1.679487e-04
Pliosaurus_andrewsi          0.0316569673  0.047809231 -0.0001974862  0.0014475968  0.0008193076 -6.933830e-04 -1.245689e-04
Peloneustes_philarchus       0.0389118205 -0.042160288  0.0118710360  0.0248827214  0.0034295160 -1.560735e-03 -3.063067e-04
Pliosaurus_westburyensis    -0.0167106762  0.007677151  0.0346546854  0.0186878775  0.0184645530  1.345185e-02 -1.074371e-03
Pliosaurus_carpenteri       -0.0265109999  0.014515015  0.0333311795  0.0015796826 -0.0136656288 -1.360124e-02  1.270121e-03
Pliosaurus_rossicus          0.0131918160  0.018523461 -0.0272603745 -0.0029920874  0.0001514444 -8.304574e-04  7.227177e-05
Morphotype2_TsNIGR_13307     0.0042721627 -0.009386386 -0.0139135527 -0.0317837503 -0.0023223734  2.594221e-03 -9.049309e-04
Morphotype1_SOIKM_KP-28988   0.0138608569  0.001308752 -0.0140083693 -0.0007408322  0.0024944255  7.286361e-03  3.164427e-03
Morphotype3_NNGASU          -0.0419701468  0.007543740 -0.0339011555 -0.0131190622 -0.0007200233  7.423374e-04  6.200427e-05
Megacephalosaurus_eulerti    0.0010569524  0.016826834  0.0001443643  0.0025953224  0.0012424191  7.116489e-04 -1.011759e-04
Polyptychodon_type_1         0.0446229172 -0.041481393  0.0273445926  0.0172340707 -0.0094089749 -1.689747e-03  3.863450e-04
Polyptychodon_type_2        -0.0197096147 -0.033965672 -0.0118592406  0.0142987815  0.0112603776 -4.601448e-03  6.035214e-04
MWGUW_009761                -0.0165980524 -0.034686848  0.0087538999 -0.0032842750  0.0029253423 -2.425201e-03  2.207229e-04
Lorrainosaurus_keileni       0.0101982862  0.002978049 -0.0070384580  0.0072940290 -0.0024631652 -6.991981e-03 -3.107369e-03
Pachycostasaurus_dawni       0.0000139237  0.047360594  0.0189768050 -0.0002202631  0.0067498032 -1.041240e-03 -2.453350e-04
Simolestes_vorax             0.0251691596  0.008449061  0.0181775255 -0.0133441194 -0.0034454902 -1.276207e-03  6.343462e-05
Liopleurodon_ferox           0.0378843213  0.022751008  0.0003925149  0.0132863853 -0.0052029381  4.027486e-03 -1.604978e-04
Pliosaurus_brachydeirus      0.0446333189 -0.038780501 -0.0265650468 -0.0293942730 -0.0082866766  3.070184e-03 -3.817613e-04
Crimean_crown                0.0011539918 -0.002144264  0.0009428936 -0.0039903933  0.0044257277  1.088240e-03  4.284174e-05
Makhaira_rossica            -0.0377497654  0.024086859  0.0080864085  0.0085966839 -0.0005771421 -1.068076e-03  1.366466e-04
Kronosaurus_queenslandicus  -0.0574072556  0.040276525  0.0223724370  0.0087183910 -0.0091664098  4.011259e-03 -8.837638e-05
Monquirasaurus_boyacensis   -0.0217682139 -0.036853803  0.0192066718  0.0049603564  0.0099391215 -5.256947e-04  2.983144e-04
Brachauchenius_lucasi       -0.0178396420 -0.023253648  0.0151778854 -0.0018522255 -0.0083249606  1.466608e-03  5.312785e-05
Thaumatodracon_wiedenrothi  -0.0114401825 -0.012305649  0.0251040807  0.0002934817  0.0039176503  1.492064e-03 -1.348237e-04
Pliosaurus_kevani           -0.0092234973 -0.003730084 -0.0479970979  0.0130959246 -0.0008644940  4.912448e-04 -9.439546e-05
Stenorhynchosaurus_munozi    0.0044509259  0.006037339 -0.0296357890  0.0175641561  0.0178007543 -5.636088e-03  3.227449e-04
Polyptychodon_type_3         0.0109485266 -0.003468794 -0.0021446114 -0.0094852319  0.0051257625 -4.764139e-03 -5.741274e-05
Maresaurus_coccai            0.0648389536  0.008694602 -0.0165615592  0.0080304115 -0.0041644728  9.238370e-04  3.712737e-04
Anningasaura_lymense        -0.0119326251  0.007801275 -0.0082795088 -0.0128570790 -0.0125759722  3.231528e-03 -1.269431e-04
Rhomaleosaurus_zetlandicus  -0.0204071992 -0.008223514  0.0014154223  0.0010909250 -0.0191490879  4.316696e-03 -6.968923e-05
Macroplata_tenuiceps         -0.0400563201 -0.018232233  0.0084668252 -0.0174387968 -0.0027922117 -4.349759e-04 -1.749347e-04
Acostasaurus_pavachoquensis -0.0664496826 -0.007923793 -0.0273232026  0.0081265363 -0.0019273347  9.956246e-04 -8.430869e-05
Meyerasaurus_victor         -0.0185185350  0.025354549 -0.0400475234  0.0078998815  0.0003806875 -3.620845e-03  2.105425e-04
Archaeonectrus_rostratus     0.0614837123  0.016842702  0.0002987015  0.0083578264 -0.0003814481 -1.549229e-04 -5.108360e-05
Rhomaleosaurus_thorntoni     0.0085982901  0.016529735  0.0420623326 -0.0289939884  0.0065422374 -3.633865e-03  3.574969e-04
Luskhan_itilensis           -0.0143030314 -0.026979708  0.0022427029  0.0154049435 -0.0151280284  2.959317e-03 -3.726100e-04
Rhomaleosaurus_cramptoni    -0.0091180168 -0.014252915 -0.0014897374 -0.0246716496  0.0251354547  1.264123e-05 -1.428912e-04
